# Supplementary material for: Composition and structure of synaptic ectosomes exporting antigen receptor linked to functional CD40 ligand from helper T cells
Source: eLife. 2019 Aug 30;8:e47528. doi: 10.7554/eLife.47528 (PMC6748831; doi:10.7554/eLife.47528)
Supplement: Supplementary file 2. — (A) Summary of antibodies used for determination of relative and absolute enrichment of bead-transferred proteins. (B) Surface CD40L levels and densities on T cells exposed to different BSLB substrates (either No UCHT1-Fab ± CD40 or UCHT1-Fab ± CD40). (C) Estimated number of CD40L molecules per SE and estimated CD40L densities on SE using parameters obtained by dSTORM and quantitative FCM. (D) Size distribution of SUVs as determined by Nanoparticle Tracking Analyses using light scattering and Brownian motion. [file elife-47528-supp2.xlsx]

## Sheet: A
	Antibody (anti-human)	Clone	Isotype	Mean F/P
	TCRab	IP26	Mouse IgG1, κ	4.2
	CD2	RPA-2.10	Mouse IgG1, κ	3.3
	CD4	OKT4	Mouse IgG2b, κ	1.48
	CD6	MEM-98	Mouse IgG1	4.79
	CD9	HI9a	Mouse IgG1, κ	3.12
	CD11a (LFA-1)	TS1/22	Mouse IgG1	1.31 & 6.15
	CD27	O323	Mouse IgG1, κ	3.7
	CD28	CD28.2	Mouse IgG1, κ	1
	CD38	HIT2	Mouse IgG1, κ	4
	CD45	HI30	Mouse IgG1, κ	4.5
	CD49d	9F10	Mouse IgG1, κ	3.25
	CD63 (LAMP-3)	H5C6	Mouse IgG1, κ	3.7
	CD70	113-16	Mouse IgG1, κ	3.46
	CD80	2D10	Mouse IgG1, κ	1.29 & 4.00
	CD81 (TAPA-1)	5A6	Mouse IgG1, κ	4.15
	CD82	ASL-24	Mouse IgG1, κ	4.2
	CD107a (LAMP-1)	H4A3	Mouse IgG1, κ	4
	CD134 (OX40)	Ber-ACT35 (ACT35)	Mouse IgG1, κ	5
	CD154 (CD40L)	24-31	Mouse IgG1, κ	3.8
	CD278 (ICOS)	C398.4A	Armenian Hamster IgG	3.1
	CD317 (BST2)	RS38E	Mouse IgG1, κ	4.1
	CD357 (GITR)	621	Mouse IgG1, κ	3.6
	HLA-A,B,C	w6/32	Mouse IgG2a, κ	4.5

## Sheet: B
		Surface CD40L molec. on CD4+ T cell				CD40L density on CD4+ T cells (molec./µm2)*
		No UCHT1-Fab		UCHT1-Fab 400 molec./µm2		No UCHT1-Fab		UCHT1-Fab 400 molec./µm2
		CD40- BSLB	CD40+ BSLB	CD40- BSLB	CD40+ BSLB	CD40- BSLB	CD40+ BSLB	CD40- BSLB	CD40+ BSLB
	Average	785.692	441.752	1298.83	612.636	2.36138	1.32768	3.90362	1.84127
	SD	459.682	286.884	595.769	422.436	1.38157	0.862224	1.79057	1.26962
	*Assuming a CD4+ T cell Surface Area of 332.7 µm2

## Sheet: C
		CD40L molec./SE* (+/- SD)		CD40L density on patches (molec./µm2)** (+/- SD)
		UCHT1-Fab density (molec./µm2)		UCHT1-Fab density (molec./µm2)
	BSLB composition	400	1800	400	1800
	ICAM-1	0.7 +/- 0.5	2.3 +/- 1.6	32.2 +/- 21.4	103.9 +/- 73.3
	ICAM-1 + CD40 + ICOSL	12.2 +/- 4.3	17.6 +/- 4.4	551.6 +/- 196.1	793.4 +/- 200.4
	ICAM-1 + CD40	11.1 +/- 5.8	17.4 +/- 9.0	499.3 +/- 262.4	783.9 +/- 407.5
	* Assuming 37 SE released per contact
	** Assuming a patch surface area of 0.82 µm2, which was calculated using a mean SE diameter of 84 nm

## Sheet: D
		Nanoparticle Tracking Analyses
		Mean (nm)	SD (nm)
	Small Unilamellar Vesicles (SUVs/Liposomes)	85.6	25.25
